# Supplementary material for: Adhesion Properties, Biofilm Forming Potential, and Susceptibility to Disinfectants of Contaminant Wine Yeasts
Source: Microorganisms. 2021 Mar 22;9(3):654. doi: 10.3390/microorganisms9030654 (PMC8004283; doi:10.3390/microorganisms9030654)
Supplement: Supplementary file 1 [file microorganisms-09-00654-s001.zip]

Archive with 2 entries (2 files):
- Supplementary file/Figure S1.pdf
- Supplementary file/Table S1. Yeasts origin and identification .docx
